# Supplementary material for: Role of AMPK-SREBP Signaling in Regulating Fatty Acid Binding-4 (FABP4) Expression following Ethanol Metabolism
Source: Biology (Basel). 2022 Nov 4;11(11):1613. doi: 10.3390/biology11111613 (PMC9687530; doi:10.3390/biology11111613)
Supplement: Supplementary file 1 [file biology-11-01613-s001.zip]

Archive with 2 entries (2 files):
- Complete images of uncropped Western blots and densitometric data used to create data graphs.pdf
- Supplemental Figures.pdf
